# Supplementary material for: Laser-Based Photobiomodulation in Postoperative Tissue Healing in Oral and Maxillofacial Surgery: Systematic Review of RCTs
Source: J Clin Med. 2026 Jan 12;15(2):613. doi: 10.3390/jcm15020613 (PMC12842270; doi:10.3390/jcm15020613)
Supplement: Supplementary file 1 [file jcm-15-00613-s001.zip]

Archive with 1 entries (1 files):
- jcm-4051319-supplementary.pdf
